# Supplementary material for: Hic-5 drives epithelial mechanotransduction promoting a feed-forward cycle of bronchoconstriction
Source: Nat Commun. 2025 Dec 12;17:516. doi: 10.1038/s41467-025-67210-9 (PMC12804887; doi:10.1038/s41467-025-67210-9)
Supplement: Supplementary file 4 — Source Data [file 41467_2025_67210_MOESM4_ESM.zip]

Archive with 2 entries (2 files):
- Source Data.xlsx
- Source Data_uncropped images.pdf
