# Supplementary material for: Hic-5 drives epithelial mechanotransduction promoting a feed-forward cycle of bronchoconstriction
Source: Nat Commun. 2025 Dec 12;17:516. doi: 10.1038/s41467-025-67210-9 (PMC12804887; doi:10.1038/s41467-025-67210-9)
Supplement: Supplementary file 4 — Source Data [file 41467_2025_67210_MOESM4_ESM.zip › Source Data.xlsx]

## Sheet: Fig 1A
	NormalizedCounts
	3hr			24hr
Donor	Control	Compressed		Control	Compressed
U9	123.34	317.351		94.033	350.778
U10	67.9689	241.389		75.5928	145.177
U13	140.631	531.647		44.2979	311.63
U16	60.5263	213.12		51.7575	242.758
U19	121.884	397.635		85.519	207.267
U30	43.4554	320.433		74.1304	179.001
Number of families	1
Number of comparisons per family	2
Alpha	0.05
Holm-Šídák's multiple comparisons test	Mean diff.	Below threshold?	Summary	Adjusted P Value
Con vs. Comp	-244	Yes	****	<0.0001	A-B
Con vs. Comp	-168.5	Yes	***	0.0007	C-D
Test details	Mean 1	Mean 2	Mean diff.	SE of diff.	n1	n2	t	DF
Con vs. Comp	92.97	336.9	-244	42.41	6	6	5.752	20
Con vs. Comp	70.89	239.4	-168.5	42.41	6	6	3.974	20

## Sheet: Fig 1B
Data is from the (20260426_4N_4A_Pressure_EDN1-HIC5) Excel sheet
3hrs-post compression
		Hic-5				GAPDH
New Label	Condition	Ct-1	Ct-2	Ct-avg	St. Dev.	Ct-1	Ct-2	Ct-avg	St. Dev.
A5	U9.C-1	27.4186	27.7807	27.5997	0.256043	16.9606	17.0987	17.0297	0.0976514
A6	U9.P-1	25.9274	25.8847	25.9061	0.0301935	16.9345	16.948	16.9413	0.00954594
A7	U16.C-1	28.705	28.7275	28.7162	0.0159099	17.0894	17.0375	17.0635	0.0366988
A8	U16.P-1	26.1116	26.2695	26.1906	0.111652	17.0652	17.028	17.0466	0.0263044
A17	U9.C-2	28.1388	28.391	28.2649	0.178332	16.945	17.0195	16.9823	0.0526795
A18	U9.P-2	26.2624	26.2959	26.2792	0.0236881	17.0465	17.0005	17.0235	0.0325269
B1	U16.C-2	27.7788	27.9828	27.8808	0.14425	16.8015	16.7337	16.7676	0.0479418
B2	U16.P-2	26.0359	25.9872	26.0115	0.0344361	16.7582	16.8885	16.8233	0.092136
A1	U7.C-1	28.8715	28.9511	28.9113	0.0562857	16.3265	16.2632	16.2949	0.0447599
A2	U7.P-1	26.8795	26.8844	26.8819	0.00346482	16.3337	16.306	16.3199	0.0195869
A3	U8.C-1	30.4211	29.8547	30.1379	0.400505	16.3621	16.3015	16.3318	0.0428507
A4	U8.P-1	27.348	27.2096	27.2788	0.0978636	16.3323	16.3226	16.3274	0.00685894
A13	U7.C-2	29.4385	29.1955	29.317	0.171827	16.6098	16.5668	16.5883	0.0304056
A14	U7.P-2	27.0679	27.1649	27.1164	0.0685894	16.6998	16.641	16.6704	0.0415779
A15	U8.C-2	29.299	29.3216	29.3103	0.0159806	16.6641	16.775	16.7195	0.0784181
A16	U8.P-2	27.2353	27.4608	27.3481	0.159453	16.711	16.7312	16.7211	0.0142836
		Hic-5
New Label	Condition	dCT	dCT-control	ddCT	RQ (2^-ddct)	Fold Change
A5	U9.C-1	10.57	10.9263	-0.356325	1.28016	1.03066		Corrected the calculations from the excel sheet
A6	U9.P-1	8.9648	10.9263	-1.96152	3.89473	3.53918
A7	U16.C-1	11.6528	11.383	0.2698	0.829435	1.01754
A8	U16.P-1	9.14395	11.383	-2.23905	4.72086	4.64956
A17	U9.C-2	11.2826	10.9263	0.356325	0.781152
A18	U9.P-2	9.25565	10.9263	-1.67067	3.18364
B1	U16.C-2	11.1132	11.383	-0.2698	1.20564
B2	U16.P-2	9.1882	11.383	-2.1948	4.57826
A1	U7.C-1	12.6562	12.6317	0.024525	0.983144	1.00014
A2	U7.P-1	10.5645	12.6317	-2.06718	4.19065	4.2949
A3	U8.C-1	13.5229	13.0625	0.460425	0.726772	1.05136
A4	U8.P-1	10.8821	13.0625	-2.18033	4.53256	4.76775
A13	U7.C-2	12.6072	12.6317	-0.024525	1.01714
A14	U7.P-2	10.4945	12.6317	-2.13723	4.39915
A15	U8.C-2	12.6021	13.0625	-0.460425	1.37595
A16	U8.P-2	10.7397	13.0625	-2.32278	5.00294
		Fold Change	Stdev
U9	Control	1.03066	0.352853
	Pressure	3.53918	0.502823
U16	Control	1.01754	0.266018
	Pressure	4.64956	0.100833
U7	Control	1.00014	0.024042
	Pressure	4.2949	0.14743
U8	Control	1.05136	0.459036
	Pressure	4.76775	0.332609
	Control	Pressure
U9	1.03066	3.53918
U16	1.01754	4.64956
U7	1.00014	4.2949
U8	1.05136	4.76775
avg	1.02492	4.31285
fold change		4.20797
Table Analyzed	Fig 1B
Two-way ANOVA	Ordinary
Alpha	0.05
Source of Variation	% of total variation	P value	P value summary	Significant?
Row Factor	2.074	0.4911	ns	No
Column Factor	95.91	0.0013	**	Yes
ANOVA table	SS (Type III)	DF	MS	F (DFn, DFd)	P value
Row Factor	0.4673	3	0.1558	F (3, 3) = 1.028	P=0.4911
Column Factor	21.62	1	21.62	F (1, 3) = 142.7	P=0.0013
Residual	0.4544	3	0.1515
Difference between column means
Predicted (LS) mean of Con	1.025
Predicted (LS) mean of Comp	4.313
Difference between predicted means	-3.288
SE of difference	0.2752
95% CI of difference	-4.163 to -2.412
Data summary
Number of columns (Column Factor)	2
Number of rows (Row Factor)	4
Number of values	8

## Sheet: Fig 1C
Conditions	Vehicle or rh-TGF-b1 (10ng/ml)
Exposure time	24hours
	Hic-5				GAPDH
Samples	Ct-1	Ct-2	Ct-avg	St. Dev.	Ct-1	Ct-2	Ct-avg	St. Dev.
U3; C1	25.8202	25.9051	25.8626	0.0600224	18.3085	18.2373	18.2729	0.0503461
U3; C2	25.8314	25.9058	25.8686	0.0526027	18.2833	18.3378	18.3106	0.0385175
U3; T1	23.8323	23.7666	23.7995	0.0464789	18.3301	18.2577	18.2939	0.0511942
U3; T2	24.2268	24.2361	24.2315	0.00653151	18.7039	18.6965	18.7002	0.00523275
U13; C1	26.7032	26.8461	26.7746	0.101034	19.0218	18.8746	18.9482	0.104151
U13; C2	26.1054	26.1594	26.1324	0.0381826	18.3795	18.3584	18.369	0.0149336
U13; T1	24.525	24.5947	24.5598	0.0493263	18.4938	18.4496	18.4717	0.0312621
U13; T2	25.044	26.181	25.6125	0.803979	19.0419	18.9153	18.9786	0.0895032
U17; C1	26.3691	26.4841	26.4266	0.0813471	18.4995	18.4494	18.4744	0.0354624
U17; C2	26.6766	26.6161	26.6464	0.0428075	18.5532	18.5514	18.5523	0.0013149
U17; T1	24.4454	24.6264	24.5359	0.128036	18.4322	18.4341	18.4332	0.0013513
U17; T2	24.2848	24.4186	24.3517	0.094605	18.3459	18.4404	18.3932	0.0668041
U19; C1	26.4201	26.3836	26.4019	0.0258442	18.6926	18.6946	18.6936	0.00147506
U19; C2	26.7378	26.8629	26.8003	0.0884461	18.8792	18.9228	18.901	0.0308419
U19; T1	25.0921	24.3048	24.6985	0.556684	18.9171	18.8978	18.9075	0.0136208
U19; T2	24.7039	24.315	24.5094	0.27498	18.6523	18.8513	18.7518	0.140758
U22; C1	26.0106	26.0039	26.0072	0.0047076	18.1016	18.1548	18.1282	0.0376556
U22; C2	25.902	25.8345	25.8683	0.047742	18.194	18.1835	18.1888	0.00742317
U22; T1	24.4022	24.3418	24.372	0.0427502	18.3758	19.2908	18.8333	0.64699
U22; T2	24.2059	24.5281	24.367	0.227838	18.1281	18.8186	18.4733	0.488198
U23; C1	26.5145	26.6328	26.5736	0.0836721	18.433	18.414	18.4235	0.0134777
U23; C2	25.7505	25.9633	25.8569	0.150501	18.0317	18.0008	18.0162	0.0218318
U23; T1	24.9689	25.0201	24.9945	0.0362013	18.5802	18.8758	18.728	0.209056
U23; T2	24.6909	24.3758	24.5334	0.22276	18.6591	18.3791	18.5191	0.198003
	Hic-5
Samples	dCT	dCT-control	ddCT	RQ (2^-ddct)	Fold change	St. Dev
U3; C1	7.58972	7.5739	0.0158259	0.98909	1.00006	0.0155137
U3; C2	7.55807	7.5739	-0.0158259	1.01103
U3; T1	5.50558	7.5739	-2.06831	4.19396	4.1569	0.052409
U3; T2	5.53131	7.5739	-2.04259	4.11984
U13; C1	7.82644	7.79493	0.0315084	0.978397	1.00024	0.0308888
U13; C2	7.76342	7.79493	-0.0315084	1.02208
U13; T1	6.08812	7.79493	-1.70681	3.26438	2.75031	0.727013
U13; T2	6.63386	7.79493	-1.16107	2.23623
U17; C1	7.95217	8.02311	-0.0709416	1.0504	1.00121	0.0695691
U17; C2	8.09405	8.02311	0.0709416	0.952016
U17; T1	6.10274	8.02311	-1.92037	3.78519	3.98421	0.281458
U17; T2	5.95849	8.02311	-2.06462	4.18324
U19; C1	7.70826	7.80381	-0.0955465	1.06847	1.00219	0.0937287
U19; C2	7.89936	7.80381	0.0955465	0.935918
U19; T1	5.79101	7.80381	-2.0128	4.03566	4.08289	0.0667952
U19; T2	5.75763	7.80381	-2.04618	4.13012
U22; C1	7.87907	7.80381	0.0752586	0.949172	1.01958	0.0995734
U22; C2	7.6795	7.80381	-0.124315	1.08999
U22; T1	5.53873	7.80381	-2.26509	4.80683	4.28262	0.741339
U22; T2	5.89369	7.80381	-1.91013	3.75842
U23; C1	8.15013	7.99538	0.154749	0.898288	1.00576	0.151985
U23; C2	7.84063	7.99538	-0.154749	1.11323
U23; T1	6.26653	7.99538	-1.72885	3.31464	3.63131	0.447839
U23; T2	6.01426	7.99538	-1.98112	3.94798
	Veh Control	rh-TGF-b1
U3	1.00006	4.1569
U13	1.00024	2.75031
U17	1.00121	3.98421
U19	1.00219	4.08289
U22	1.01958	4.28262
U23	1.00576	3.63131
avg	1.00484	3.81471
fold change		3.79633
Table Analyzed	Fig 1C
Two-way ANOVA	Ordinary
Alpha	0.05
Source of Variation	% of total variation	P value	P value summary	Significant?
Row Factor	3.199	0.492	ns	No
Column Factor	93.66	<0.0001	****	Yes
ANOVA table	SS (Type III)	DF	MS	F (DFn, DFd)	P value
Row Factor	0.8082	5	0.1616	F (5, 5) = 1.019	P=0.4920
Column Factor	23.66	1	23.66	F (1, 5) = 149.1	P<0.0001
Residual	0.7932	5	0.1586
Difference between column means
Predicted (LS) mean of Con	1.005
Predicted (LS) mean of rh-TGF-β1	3.813
Difference between predicted means	-2.808
SE of difference	0.23
95% CI of difference	-3.399 to -2.217
Data summary
Number of columns (Column Factor)	2
Number of rows (Row Factor)	6
Number of values	12

## Sheet: Fig 1D
Channel	celltype	condition	name	percent_nonzero
500021_AA_Dil	Basal	Dil	TGFB1I1	0.0875657
500030_AA_Dil	Basal	Dil	TGFB1I1	0.0177305
500021_AA_Ag	Basal	Ag	TGFB1I1	0.169444
500023_AA_Ag	Basal	Ag	TGFB1I1	0.0714286
500030_AA_Ag	Basal	Ag	TGFB1I1	0.101351
500035_AA_Ag	Basal	Ag	TGFB1I1	0.078629
500021_AA_Dil	Ciliated	Dil	TGFB1I1	0
500030_AA_Dil	Ciliated	Dil	TGFB1I1	0
500021_AA_Ag	Ciliated	Ag	TGFB1I1	0
500023_AA_Ag	Ciliated	Ag	TGFB1I1	0
500030_AA_Ag	Ciliated	Ag	TGFB1I1	0
500035_AA_Ag	Ciliated	Ag	TGFB1I1	0
500021_AA_Dil	Club	Dil	TGFB1I1	0.0173913
500030_AA_Dil	Club	Dil	TGFB1I1	0
500021_AA_Ag	Club	Ag	TGFB1I1	0.0138889
500023_AA_Ag	Club	Ag	TGFB1I1	0
500030_AA_Ag	Club	Ag	TGFB1I1	0
500035_AA_Ag	Club	Ag	TGFB1I1	0.0140845
500021_AA_Dil	Deuterosomal	Dil	TGFB1I1	0
500030_AA_Dil	Deuterosomal	Dil	TGFB1I1	0
500021_AA_Ag	Deuterosomal	Ag	TGFB1I1	0
500030_AA_Ag	Deuterosomal	Ag	TGFB1I1	0
500035_AA_Ag	Deuterosomal	Ag	TGFB1I1	0
500021_AA_Dil	Early ciliated	Dil	TGFB1I1	0
500030_AA_Dil	Early ciliated	Dil	TGFB1I1	0
500021_AA_Ag	Early ciliated	Ag	TGFB1I1	0
500023_AA_Ag	Early ciliated	Ag	TGFB1I1	0
500030_AA_Ag	Early ciliated	Ag	TGFB1I1	0
500035_AA_Ag	Early ciliated	Ag	TGFB1I1	0
500021_AA_Dil	Goblet	Dil	TGFB1I1	0.0122324
500030_AA_Dil	Goblet	Dil	TGFB1I1	0.00483092
500021_AA_Ag	Goblet	Ag	TGFB1I1	0.00787402
500023_AA_Ag	Goblet	Ag	TGFB1I1	0.0204082
500030_AA_Ag	Goblet	Ag	TGFB1I1	0
500035_AA_Ag	Goblet	Ag	TGFB1I1	0
500021_AA_Dil	Hillock	Dil	TGFB1I1	0
500030_AA_Dil	Hillock	Dil	TGFB1I1	0
500021_AA_Ag	Hillock	Ag	TGFB1I1	0
500023_AA_Ag	Hillock	Ag	TGFB1I1	0
500030_AA_Ag	Hillock	Ag	TGFB1I1	0
500035_AA_Ag	Hillock	Ag	TGFB1I1	0
500021_AA_Dil	Ionocyte	Dil	TGFB1I1	0.0625
500030_AA_Dil	Ionocyte	Dil	TGFB1I1	0
500021_AA_Ag	Ionocyte	Ag	TGFB1I1	0
500023_AA_Ag	Ionocyte	Ag	TGFB1I1	0
500030_AA_Ag	Ionocyte	Ag	TGFB1I1	0
500035_AA_Ag	Ionocyte	Ag	TGFB1I1	0
500021_AA_Dil	Mucous-ciliated	Dil	TGFB1I1	0
500030_AA_Dil	Mucous-ciliated	Dil	TGFB1I1	0
500021_AA_Ag	Mucous-ciliated	Ag	TGFB1I1	0
500023_AA_Ag	Mucous-ciliated	Ag	TGFB1I1	0
500030_AA_Ag	Mucous-ciliated	Ag	TGFB1I1	0
500035_AA_Ag	Mucous-ciliated	Ag	TGFB1I1	0
500023_AA_Ag	Serous	Ag	TGFB1I1	0
500030_AA_Ag	Serous	Ag	TGFB1I1	0
500021_AA_Dil	quiesGoblet	Dil	TGFB1I1	0
500030_AA_Dil	quiesGoblet	Dil	TGFB1I1	0
500021_AA_Ag	quiesGoblet	Ag	TGFB1I1	0
500023_AA_Ag	quiesGoblet	Ag	TGFB1I1	0
500030_AA_Ag	quiesGoblet	Ag	TGFB1I1	0
500035_AA_Ag	quiesGoblet	Ag	TGFB1I1	0

## Sheet: Fig 1E
subject_ID	anatomical_region_level_1	celltype	n	TGFB1I1
D322	airway	Basal	1068	0.0658872
D326	airway	Basal	2408	0.0645128
D337	airway	Basal	7	0
D339	airway	Basal	1377	0.0390938
D344	airway	Basal	410	0.0722798
D353	airway	Basal	3487	0.0592354
D354	airway	Basal	1903	0.0473333
D363	airway	Basal	1420	0.0436166
D367	airway	Basal	2635	0.0578621
D372	airway	Basal	5277	0.0750781
GRO-01	airway	Basal	52	0
GRO-02	airway	Basal	129	0
GRO-03	airway	Basal	5131	0.0420624
GRO-04	airway	Basal	1729	0.0437519
GRO-06	airway	Basal	704	0.0362352
GRO-07	airway	Basal	1119	0.0506381
GRO-08	airway	Basal	613	0.0560853
GRO-09	airway	Basal	10	0
GRO-10	airway	Basal	1677	0.0451175
GRO-11	airway	Basal	16	0
NU_CZI01	airway	Basal	17	0.0598471
T101	airway	Basal	1115	0.0881426
T120	airway	Basal	123	0.0722131
T121	airway	Basal	456	0.0936659
T126	airway	Basal	615	0.114029
T137	airway	Basal	376	0.087849
T153	airway	Basal	602	0.0783036
T154	airway	Basal	32	0.0571082
T164	airway	Basal	1167	0.0881418
T165	airway	Basal	173	0.0739562
T166	airway	Basal	110	0.074392
T167	airway	Basal	97	0.0851417
T85	airway	Basal	1261	0.114949
T89	airway	Basal	124	0.109097
T90	airway	Basal	676	0.0781344
donor 2	airway	Basal	6	0.103554
donor 3	airway	Basal	172	0.107824
D322	airway	Other epithelial	564	0.00554241
D326	airway	Other epithelial	2090	0.00796454
D337	airway	Other epithelial	1097	0
D339	airway	Other epithelial	2080	0
D344	airway	Other epithelial	2779	0.00430444
D353	airway	Other epithelial	6417	0.00558625
D354	airway	Other epithelial	4635	0.00471461
D363	airway	Other epithelial	1400	0.00681234
D367	airway	Other epithelial	4155	0.011217
D372	airway	Other epithelial	4315	0.0112101
GRO-01	airway	Other epithelial	139	0
GRO-02	airway	Other epithelial	781	0.00540448
GRO-03	airway	Other epithelial	1791	0.00880698
GRO-04	airway	Other epithelial	2653	0.00520022
GRO-06	airway	Other epithelial	1498	0.00560506
GRO-07	airway	Other epithelial	1924	0.00870881
GRO-08	airway	Other epithelial	1060	0.0120175
GRO-09	airway	Other epithelial	4081	0.0492935
GRO-10	airway	Other epithelial	3314	0.00952236
GRO-11	airway	Other epithelial	1200	0.00321941
NU_CZI01	airway	Other epithelial	5342	0.022534
T101	airway	Other epithelial	2172	0.0187453
T120	airway	Other epithelial	1662	0.0505328
T121	airway	Other epithelial	962	0.0403354
T126	airway	Other epithelial	1159	0.0213503
T137	airway	Other epithelial	954	0.0302477
T153	airway	Other epithelial	2827	0.0338042
T154	airway	Other epithelial	1616	0.0524162
T164	airway	Other epithelial	2076	0.029202
T165	airway	Other epithelial	1944	0.0386096
T166	airway	Other epithelial	2509	0.0521812
T167	airway	Other epithelial	2765	0.0510235
T85	airway	Other epithelial	2312	0.0281669
T89	airway	Other epithelial	2102	0.055708
T90	airway	Other epithelial	1552	0.0164231
donor 2	airway	Other epithelial	425	0.0259145
donor 3	airway	Other epithelial	1352	0.0491405

## Sheet: Fig 2A
	Real Time PCR
	Date of Experiment	02/21/2025
	Donor or cell info	UNC47_P2_ALI with organoid
		ALI day 0, 7, 14, 21
	RNA isolation date	02/07/2025
	GAPDH
	Original RNA #	Samples	Ct-1	Ct-2	Ct-avg	St. Dev.
	1	ALI day 0-1	18.7819	18.7955	18.7887	0.00959816
	2	ALI day 0-2	19.1875	19.1208	19.1542	0.0471574
	3	ALI day 7-1	19.1161	19.1249	19.1205	0.006222
	4	ALI day 7-2	19.2325	19.2006	19.2166	0.0225461
	5	ALI day 14-1	18.9989	19.0309	19.0149	0.0226328
	6	ALI day 14-2	18.952	19.0734	19.0127	0.0858447
	7	ALI day 21-1	18.7725	18.9155	18.844	0.101085
	8	ALI day 21-2	18.5789	18.4328	18.5059	0.103278
				TGFB1I1
	Original RNA #	Samples	Ct-1	Ct-2	Ct-avg	St. Dev.
	1	ALI day 0-1	27.024	27.062	27.043	0.0268691
	2	ALI day 0-2	27.7699	27.6433	27.7066	0.0895215
	3	ALI day 7-1	27.9885	27.756	27.8722	0.164391
	4	ALI day 7-2	27.9083	28.1018	28.005	0.136768
	5	ALI day 14-1	27.9597	27.9576	27.9586	0.00151496
	6	ALI day 14-2	28.0581	28.1395	28.0988	0.0575917
	7	ALI day 21-1	27.827	27.7079	27.7675	0.0842471
	8	ALI day 21-2	27.5166	27.5108	27.5137	0.00407553
	Original RNA #	Samples	dCT			RQ (2^dct)
	1	ALI day 0-1	8.25432			0.00327493
	2	ALI day 0-2	8.55247			0.00266348
	3	ALI day 7-1	8.75178			0.0023198
	4	ALI day 7-2	8.78847			0.00226156
	5	ALI day 14-1	8.94371			0.00203084
	6	ALI day 14-2	9.08611			0.00183996
	7	ALI day 21-1	8.92347			0.00205952
	8	ALI day 21-2	9.00784			0.00194254
			TGFB1I1
	Original RNA #	Samples	Group	Fold change	St. Dev	p value
	1, 2	ALI day 0	Day0	0.00296921	0.000432361
	3, 4	ALI day 7	Day7	0.00229068	4.11838e-05	0.157762
	5, 6	ALI day 14	Day14	0.0019354	0.000134974	0.0840542
	7, 8	ALI day 21	Day21	0.00200103	8.27163e-05	0.0896772

## Sheet: Fig 2B
		Densitometry analysis of western blot
		Donor	JP9_2401 + U47C_2402+Donor 1,2,3
		Experiment	ALI day 0, 7, 14, 21
			JP9			U47C			Donor1			Donor2			Donor3
		Group	Hic-5	GAPDH	Hic-5/GAPDH	Hic-5	GAPDH	Hic-5/GAPDH	Hic-5	GAPDH	Hic-5/GAPDH	Hic-5	GAPDH	Hic-5/GAPDH	Hic-5	GAPDH	Hic-5/GAPDH
		ALI day 0	27268.2	13582.8	2.00755	14262.8	8369.18	1.70421	15516.3	19613.3	0.791112	15846.6	15719.1	1.00811	12886.9	19996.2	0.644464
			31050.7	11069.1	2.80516	12813.6	7434.48	1.72354	16986.4	20235.8	0.839424	19030.6	18251.2	1.04271	17694.9	21365.1	0.828215
		ALI day 7	9983.81	14633.2	0.682271	10126.2	14183.4	0.713949	6944.38	21328.3	0.325594	14642.3	21547.4	0.679538	10404	21715.9	0.479098
			7739.3	15429.6	0.501587	4281.55	11821.1	0.362194	6064.62	20609.1	0.29427	15684.3	22836	0.686822	10598.6	22996.7	0.460876
		ALI day 14	11531.3	16652	0.692492	5744.2	11963	0.480164	5691.26	19741.7	0.288286	9531.45	18640.5	0.511329	9526.03	18245.9	0.522093
			9841.23	19512.6	0.504353	5879.96	11842.1	0.496532	6781.5	22255.5	0.30471	9830.33	97189.5	0.101146	10797.4	16512.9	0.653875
		ALI day 21	10814.2	18289	0.591294	7908.5	12897	0.613204
			9298.4	20307.2	0.457886	8978.2	12592.3	0.712994
		Groups (ALI day)	JP9	U47C	Donor1	Donor2	Donor3	Average	SD	p-value
		0	2.40636	1.71387	0.815268	1.02541	0.73634	1.33945	0.709861
		7	0.591929	0.538072	0.309932	0.68318	0.469987	0.51862	0.140311	0.0348982
		14	0.598422	0.488348	0.296498	0.306238	0.587984	0.455498	0.147155	0.0259868
		21	0.52459	0.663099				0.593845	0.0979404	0.22033
		Number of families	1
		Number of comparisons per family	3
		Alpha	0.05
		Holm-Šídák's multiple comparisons test	Mean Diff.	Below threshold?	Summary	Adjusted P Value
		0 vs. 7	0.8208	Yes	*	0.0149	A-B
		0 vs. 14	0.884	Yes	*	0.014	A-C
		0 vs. 21	0.7456	Yes	*	0.049	A-D
		Test details	Mean 1	Mean 2	Mean Diff.	SE of diff.	n1	n2	t	DF
		0 vs. 7	1.339	0.5186	0.8208	0.2596	5	5	3.162	13
		0 vs. 14	1.339	0.4555	0.884	0.2596	5	5	3.405	13
		0 vs. 21	1.339	0.5938	0.7456	0.3434	5	2	2.171	13

## Sheet: Fig 2C
		Densitometry analysis of western blot
		Donor
		Experiment	Control, Compression, TGF-beta1
		Operator	Chim
			UNC8										UNC19
			24 h			48 h			72 h					24 h			48 h			72 h
		Group	Hic-5	GAPDH	Hic-5/GAPDH	Hic-5	GAPDH	Hic-5/GAPDH	Hic-5	GAPDH	Hic-5/GAPDH		Group	Hic-5	GAPDH	Hic-5/GAPDH	Hic-5	GAPDH	Hic-5/GAPDH	Hic-5	GAPDH	Hic-5/GAPDH
		Control	4738.55	31399.3	0.150913	5109.38	43581.5	0.117237	4230.13	31059.8	0.136193		Control	3166.48	30872.8	0.102565	8014.91	27094	0.295819	13022.2	33524.8	0.388434
			6788.55	29751.2	0.228177	5841.72	47672.3	0.122539	4943.72	35501.2	0.139255			5448.84	32101.8	0.169736	13073.9	32214	0.405845	14249.8	38321.5	0.371847
		Compression	18429.6	26885.4	0.685487	22043.3	31156.4	0.707505	19044.4	26628.3	0.715197		Compression	11378.1	27568.7	0.412718	25313.6	26095.7	0.970028	20646.5	31768.6	0.649902
			17269.3	28472.4	0.606527	26150.6	25645.2	1.01971	23625.7	21255.2	1.11152			11563.1	26252.8	0.44045	24032.5	30801.3	0.780243	14348.9	27377.4	0.524114
		TGF-β1	27185.1	35890.3	0.757451	38291.3	26728	1.43263	52238.8	28471.4	1.83478		TGF-β1	27628.5	27278.1	1.01285	47165.3	34381.1	1.37184	51880.7	38462.5	1.34886
			24464.8	33358.4	0.733394	42087.8	26134	1.61046	52644.2	31538.6	1.6692			24543.3	29603	0.829082	51710.8	26273.1	1.9682	46074.4	33141.3	1.39024
			24											24
			24 h			48 h			72 h					24 h			48 h			72 h
		Groups (ALI day)	ave	SD	p-value	ave	SD	p-value	ave	SD	p-value		Groups (ALI day)	ave	SD	p-value	ave	SD	p-value	ave	SD	p-value
		Control	0.189545	0.0546342		0.119888	0.00374907		0.137724	0.00216495			Control	0.136151	0.047497		0.350832	0.0778001		0.38014	0.0117284
		Compression	0.646007	0.0558333	0.0143297	0.863606	0.22076	0.0413534	0.913361	0.280246	0.0595095		Compression	0.426584	0.0196093	0.0152936	0.875136	0.134198	0.0410875	0.587008	0.0889456	0.0825626
		TGF-β1	0.745422	0.0170109	0.00525644	1.52154	0.125748	0.0040037	1.75199	0.117083	0.00262089		TGF-β1	0.920964	0.12994	0.0151848	1.67002	0.421693	0.0489814	1.36955	0.0292614	0.000507197
						`
									24 h			48 h			72 h
								UNC8	0.189545	0.646007	0.745422	0.119888	0.863606	1.52154	0.137724	0.913361	1.75199
								UNC19	0.136151	0.426584	0.920964	0.350832	0.875136	1.67002	0.38014	0.587008	1.36955
									0.162848	0.536295	0.833193	0.23536	0.869371	1.59578	0.258932	0.750184	1.56077
										0.0805292	0.0182195		0.0316818	0.0100295		0.136911	0.028937
		UNC8

## Sheet: Fig 2D
		Densitometry analysis of western blot
		Donor
		Experiment	Control, Compression
		Operator	Chim
		U16														U17
			Vehicle			SB431542			U0126			AG1478					Vehicle			SB431542			U0126			AG1478
		Group	Hic-5	GAPDH	Hic-5/GAPDH	Hic-5	GAPDH	Hic-5/GAPDH	Hic-5	GAPDH	Hic-5/GAPDH	Hic-5	GAPDH	Hic-5/GAPDH		Group	Hic-5	GAPDH	Hic-5/GAPDH	Hic-5	GAPDH	Hic-5/GAPDH	Hic-5	GAPDH	Hic-5/GAPDH	Hic-5	GAPDH	Hic-5/GAPDH
		Control	9866.59	51484	0.191644	6572.1	45954	0.143015	10557.3	46321.5	0.227914	6430.55	35982.4	0.178714		Control	3999.94	16096.6	0.248496	4524.94	14854.5	0.304617	4217.06	16323.8	0.258339	2768.16	14958.2	0.185059
		Compression	56480.9	50391.9	1.12083	30249.9	42246.6	0.716033	17646.1	38860.1	0.454092	43228.7	30683	1.40888		Compression	12099.3	13042.8	0.92766	9789.6	12870.6	0.760614	7330.06	13409.4	0.546638	12278.3	11793.9	1.04107
			38982.3	43689.8	0.892251	34935.4	45591.2	0.766274	13045.3	31046.2	0.42019	43591.3	28367.5	1.53666			13573.6	14694.8	0.923703	10143.6	13854.2	0.732166	8123.89	13952.5	0.582252	10984.7	10799.5	1.01715
			Vehicle			SB431542			U0126			AG1478					Vehicle			SB431542			U0126			AG1478
		Groups (ALI day)	ave	SD	p-value	ave	SD	p-value	ave	SD	p-value	ave	SD	p-value		Groups (ALI day)	ave	SD	p-value	ave	SD	p-value	ave	SD	p-value	ave	SD	p-value
		Control	0.191644			0.143015			0.227914			0.178714				Control	0.248496			0.304617			0.258339			0.185059
		Compression	1.00654	0.161633	#DIV/0!	0.741153	0.0355258		0.437141	0.0239723		1.47277	0.0903559			Compression	0.925681	0.00279841	#DIV/0!	0.74639	0.020116		0.564445	0.0251832		1.02911	0.0169112
										Vehicle		SB431542		U0126		AG1478
									U16	0.191644	1.00654	0.143015	0.741153	0.227914	0.437141	0.178714	1.47277
									U17	0.248496	0.925681	0.304617	0.74639	0.258339	0.564445	0.185059	1.02911
										0.22007	0.966112	0.223816	0.743772	0.243126	0.500793	0.181887	1.25094
									p value(vs vehicle)				0.0316377		0.0252704		0.333839
									p value (vs con)		0.00436008		0.0233318		0.0588711		0.0404696

## Sheet: Fig 2E
		Densitometry analysis of western blot
		Donor	U22(C)_CM_2401
			U3(A)_CM_2401
		Experiment	Control, TGF-beta1
		Operator	Chim
			Vehicle			SB431542			U0126				Vehicle			SB431542			U0126
		Group	Hic-5	GAPDH	Hic-5/GAPDH	Hic-5	GAPDH	Hic-5/GAPDH	Hic-5	GAPDH	Hic-5/GAPDH		Hic-5	GAPDH	Hic-5/GAPDH	Hic-5	GAPDH	Hic-5/GAPDH	Hic-5	GAPDH	Hic-5/GAPDH
		Control	13646.9	49778	0.274154	18604.7	48376.8	0.384579	11857.7	37504.1	0.316171		25467.5	54673.6	0.465809	16578.9	54146.8	0.306184	26274.3	57010	0.460872
		TGF-β1	49497.5	51012.1	0.970307	25164.3	46139.6	0.545395	33461.4	40427.7	0.827685		54216.2	44122.7	1.22876	28739.1	57312.6	0.501445	57604.4	51989.7	1.108
			60099.5	52409	1.14674	23325.8	45949.9	0.507637	28358.8	46291.7	0.612612		46078.7	48789.3	0.944443	33601.5	61196.9	0.549071	57526.3	39004.1	1.47488
			Vehicle			SB431542			U0126				Vehicle			SB431542			U0126
		Groups (ALI day)	ave	SD	p-value	ave	SD	p-value	ave	SD	p-value		ave	SD	p-value	ave	SD	p-value	ave	SD	p-value
		Control	0.274154			0.384579			0.316171				0.465809			0.306184			0.460872
		TGF-β1	1.05852	0.124756		0.526516	0.0266992		0.720148	0.152079			1.0866	0.201042		0.525258	0.0336772		1.29144	0.259424
									Vehicle		SB431542		U0126
								u22	0.274154	1.05852	0.384579	0.526516	0.316171	0.720148
								u3	0.465809	1.0866	0.306184	0.525258	0.460872	1.29144
									0.369982	1.07256	0.345381	0.525887	0.388522	1.00579
									p value(vs vehicle)			0.000660151		0.837117
												***
									p value (vs con)	0.0184774		0.0440724		0.171189
		U22(C)_CM_2401								*

[truncated: 8 more sheets: Fig 3A, Fig 5A and B, Fig 5C, Fig. 5D, Suppl_Fig1, suppl_Fig4, Suppl_Fig8, Sheet1]
